# Supplementary material for: Midgut transcriptomal response of the rice leaffolder, Cnaphalocrocis medinalis (Guenée) to Cry1C toxin
Source: PLoS One. 2018 Jan 23;13(1):e0191686. doi: 10.1371/journal.pone.0191686 (PMC5779695; doi:10.1371/journal.pone.0191686)
Supplement: S5 Table — (XLSX) [file pone.0191686.s008.xlsx]

## Sheet: S5 Table
S5 Table KEGG summary of Cnaphalocrocis medinalis response to Cry1C toxin
Pathway ID	Pathway Name	Count(770)
ko04612	Antigen processing and presentation	25
ko05220	Chronic myeloid leukemia	12
ko04080	Neuroactive ligand-receptor interaction	24
ko04614	Renin-angiotensin system	7
ko00960	Tropane, piperidine and pyridine alkaloid biosynthesis	9
ko02010	ABC transporters	11
ko05120	Epithelial cell signaling in Helicobacter pylori infection	17
ko00561	Glycerolipid metabolism	22
ko00440	Phosphonate and phosphinate metabolism	3
ko04950	Maturity onset diabetes of the young	3
ko00564	Glycerophospholipid metabolism	16
ko04650	Natural killer cell mediated cytotoxicity	13
ko00983	Drug metabolism - other enzymes	20
ko03020	RNA polymerase	20
ko04610	Complement and coagulation cascades	10
ko00471	D-Glutamine and D-glutamate metabolism	2
ko00760	Nicotinate and nicotinamide metabolism	6
ko00500	Starch and sucrose metabolism	20
ko00240	Pyrimidine metabolism	37
ko05332	Graft-versus-host disease	3
ko00830	Retinol metabolism	15
ko00260	Glycine, serine and threonine metabolism	14
ko04640	Hematopoietic cell lineage	6
ko05200	Pathways in cancer	42
ko04512	ECM-receptor interaction	12
ko04966	Collecting duct acid secretion	7
ko00290	Valine, leucine and isoleucine biosynthesis	7
ko05110	Vibrio cholerae infection	18
ko05320	Autoimmune thyroid disease	3
ko05330	Allograft rejection	3
ko00970	Aminoacyl-tRNA biosynthesis	21
ko00514	O-Mannosyl glycan biosynthesis	2
ko04730	Long-term depression	12
ko03050	Proteasome	18
ko00430	Taurine and hypotaurine metabolism	4
ko04623	Cytosolic DNA-sensing pathway	6
ko04964	Proximal tubule bicarbonate reclamation	6
ko00010	Glycolysis / Gluconeogenesis	24
ko03440	Homologous recombination	7
ko03018	RNA degradation	7
ko05216	Thyroid cancer	5
ko00480	Glutathione metabolism	18
ko04144	Endocytosis	37
ko00770	Pantothenate and CoA biosynthesis	4
ko05219	Bladder cancer	4
ko04013	MAPK signaling pathway - fly	7
ko05340	Primary immunodeficiency	2
ko05310	Asthma	2
ko04630	Jak-STAT signaling pathway	8
ko05416	Viral myocarditis	20
ko04540	Gap junction	17
ko00910	Nitrogen metabolism	9
ko04940	Type I diabetes mellitus	3
ko04145	Phagosome	30
ko05222	Small cell lung cancer	11
ko05020	Prion diseases	7
ko04110	Cell cycle	29
ko05414	Dilated cardiomyopathy	13
ko05130	Pathogenic Escherichia coli infection	19
ko00052	Galactose metabolism	14
ko00533	Glycosaminoglycan biosynthesis - keratan sulfate	1
ko00965	Betalain biosynthesis	1
ko05412	Arrhythmogenic right ventricular cardiomyopathy (ARVC)	10
ko00624	1- and 2-Methylnaphthalene degradation	5
ko04060	Cytokine-cytokine receptor interaction	6
ko04660	T cell receptor signaling pathway	13
ko05142	Chagas disease	14
ko04062	Chemokine signaling pathway	21
ko05322	Systemic lupus erythematosus	8
ko00100	Steroid biosynthesis	2
ko03070	Bacterial secretion system	2
ko00623	2,4-Dichlorobenzoate degradation	2
ko03450	Non-homologous end-joining	2
ko04360	Axon guidance	16
ko04662	B cell receptor signaling pathway	10
ko00350	Tyrosine metabolism	10
ko04710	Circadian rhythm - mammal	3
ko04742	Taste transduction	3
ko05410	Hypertrophic cardiomyopathy (HCM)	12
ko00642	Ethylbenzene degradation	4
ko04514	Cell adhesion molecules (CAMs)	5
ko04810	Regulation of actin cytoskeleton	32
ko00680	Methane metabolism	6
ko04310	Wnt signaling pathway	26
ko05131	Shigellosis	16
ko04270	Vascular smooth muscle contraction	18
ko04010	MAPK signaling pathway	34
ko03060	Protein export	6
ko04621	NOD-like receptor signaling pathway	7
ko05140	Leishmaniasis	7
ko05218	Melanoma	3
ko04711	Circadian rhythm - fly	3
ko04115	p53 signaling pathway	8
ko00040	Pentose and glucuronate interconversions	11
ko00520	Amino sugar and nucleotide sugar metabolism	16
ko04112	Cell cycle - Caulobacter	1
ko00601	Glycosphingolipid biosynthesis - lacto and neolacto series	1
ko04530	Tight junction	27
ko04745	Phototransduction - fly	11
ko04340	Hedgehog signaling pathway	10
ko05215	Prostate cancer	14
ko04920	Adipocytokine signaling pathway	9
ko00600	Sphingolipid metabolism	8
ko00592	alpha-Linolenic acid metabolism	5
ko04510	Focal adhesion	34
ko04520	Adherens junction	17
ko05211	Renal cell carcinoma	12
ko03010	Ribosome	71
ko00140	Steroid hormone biosynthesis	9
ko04962	Vasopressin-regulated water reabsorption	9
ko04111	Cell cycle - yeast	20
ko04020	Calcium signaling pathway	19
ko05217	Basal cell carcinoma	5
ko00460	Cyanoamino acid metabolism	5
ko03030	DNA replication	14
ko00531	Glycosaminoglycan degradation	4
ko04142	Lysosome	21
ko05212	Pancreatic cancer	7
ko04720	Long-term potentiation	13
ko04672	Intestinal immune network for IgA production	1
ko01051	Biosynthesis of ansamycins	1
ko04260	Cardiac muscle contraction	12
ko03040	Spliceosome	11
ko00641	3-Chloroacrylic acid degradation	2
ko04916	Melanogenesis	14
ko00982	Drug metabolism - cytochrome P450	12
ko04722	Neurotrophin signaling pathway	19
ko04114	Oocyte meiosis	19
ko04350	TGF-beta signaling pathway	11
ko04011	MAPK signaling pathway - yeast	5
ko05014	Amyotrophic lateral sclerosis (ALS)	8
ko00980	Metabolism of xenobiotics by cytochrome P450	11
ko04620	Toll-like receptor signaling pathway	10
ko00361	gamma-Hexachlorocyclohexane degradation	10
ko05223	Non-small cell lung cancer	4
ko00620	Pyruvate metabolism	14
ko00230	Purine metabolism	69
ko03410	Base excision repair	6
ko00053	Ascorbate and aldarate metabolism	6
ko00940	Phenylpropanoid biosynthesis	6
ko00072	Synthesis and degradation of ketone bodies	2
ko04712	Circadian rhythm - plant	1
ko00362	Benzoate degradation via hydroxylation	1
ko00860	Porphyrin and chlorophyll metabolism	8
ko04744	Phototransduction	3
ko00030	Pentose phosphate pathway	10
ko03320	PPAR signaling pathway	14
ko04666	Fc gamma R-mediated phagocytosis	13
ko01040	Biosynthesis of unsaturated fatty acids	6
ko04626	Plant-pathogen interaction	6
ko04670	Leukocyte transendothelial migration	16
ko04960	Aldosterone-regulated sodium reabsorption	4
ko00945	Stilbenoid, diarylheptanoid and gingerol biosynthesis	5
ko00250	Alanine, aspartate and glutamate metabolism	12
ko00920	Sulfur metabolism	2
ko00340	Histidine metabolism	3
ko04930	Type II diabetes mellitus	6
ko05100	Bacterial invasion of epithelial cells	14
ko00670	One carbon pool by folate	4
ko04113	Meiosis - yeast	13
ko00950	Isoquinoline alkaloid biosynthesis	1
ko00532	Glycosaminoglycan biosynthesis - chondroitin sulfate	1
ko00780	Biotin metabolism	1
ko00750	Vitamin B6 metabolism	1
ko00330	Arginine and proline metabolism	12
ko00562	Inositol phosphate metabolism	8
ko04330	Notch signaling pathway	8
ko00626	Naphthalene and anthracene degradation	6
ko04210	Apoptosis	6
ko05214	Glioma	6
ko00790	Folate biosynthesis	2
ko04622	RIG-I-like receptor signaling pathway	4
ko04130	SNARE interactions in vesicular transport	4
ko04120	Ubiquitin mediated proteolysis	30
ko00903	Limonene and pinene degradation	11
ko00591	Linoleic acid metabolism	5
ko04070	Phosphatidylinositol signaling system	10
ko00051	Fructose and mannose metabolism	14
ko00363	Bisphenol A degradation	1
ko03022	Basal transcription factors	9
ko04012	ErbB signaling pathway	9
ko04914	Progesterone-mediated oocyte maturation	8
ko04664	Fc epsilon RI signaling pathway	5
ko00590	Arachidonic acid metabolism	6
ko00604	Glycosphingolipid biosynthesis - ganglio series	1
ko00631	1,2-Dichloroethane degradation	1
ko00625	Tetrachloroethene degradation	1
ko00740	Riboflavin metabolism	2
ko02020	Two-component system	2
ko00720	Reductive carboxylate cycle (CO2 fixation)	2
ko03430	Mismatch repair	5
ko00360	Phenylalanine metabolism	5
ko00632	Benzoate degradation via CoA ligation	5
ko05016	Huntington's disease	45
ko04146	Peroxisome	13
ko04370	VEGF signaling pathway	8
ko00511	Other glycan degradation	2
ko00603	Glycosphingolipid biosynthesis - globo series	1
ko00410	beta-Alanine metabolism	4
ko04740	Olfactory transduction	3
ko00450	Selenoamino acid metabolism	6
ko00710	Carbon fixation in photosynthetic organisms	8
ko05210	Colorectal cancer	7
ko05213	Endometrial cancer	4
ko04912	GnRH signaling pathway	10
ko00565	Ether lipid metabolism	2
ko00270	Cysteine and methionine metabolism	7
ko04150	mTOR signaling pathway	7
ko00930	Caprolactam degradation	1
ko03420	Nucleotide excision repair	10
ko00900	Terpenoid backbone biosynthesis	2
ko00521	Streptomycin biosynthesis	1
ko00510	N-Glycan biosynthesis	6
ko00130	Ubiquinone and other terpenoid-quinone biosynthesis	2
ko00640	Propanoate metabolism	4
ko00650	Butanoate metabolism	6
ko00190	Oxidative phosphorylation	24
ko05221	Acute myeloid leukemia	2
ko00630	Glyoxylate and dicarboxylate metabolism	2
ko00020	Citrate cycle (TCA cycle)	6
ko04910	Insulin signaling pathway	17
ko04320	Dorso-ventral axis formation	3
ko05144	Malaria	1
ko00730	Thiamine metabolism	1
ko00280	Valine, leucine and isoleucine degradation	6
ko00563	Glycosylphosphatidylinositol(GPI)-anchor biosynthesis	1
ko00380	Tryptophan metabolism	5
ko00071	Fatty acid metabolism	6
ko04140	Regulation of autophagy	1
ko00310	Lysine degradation	5
ko05012	Parkinson's disease	21
ko05010	Alzheimer's disease	22
